# Supplementary material for: Human intestinal tissue-resident memory T cells comprise transcriptionally and functionally distinct subsets
Source: Cell Rep. 2021 Jan 19;34(3):108661. doi: 10.1016/j.celrep.2020.108661 (PMC7816164; doi:10.1016/j.celrep.2020.108661)
Supplement: Table S1. Subject and sample characteristics, related to STAR methods [file mmc2.xlsx]

## Sheet: Sheet1
Subject	Age	Transplant type	Indication	HLA mismatch	No. samples	Timepoints (days post-Tx)	Notes
1	32	Isolated small bowel transplant	Crohn’s Disease	A2	1	1747
2	28	Isolated small bowel transplant	Ischaemia	A2	2	23, 184
3	54	Isolated small bowel transplant	Pseudomyxoma peritonii	A2	3	32, 67, 184, 362	10x Genomics Experiment 1
4	52	Modified multivisceral transplant	Neuroendocrine tumour	A3	2	1684, 1831
5	65	Isolated small bowel transplant	Crohn’s Disease	A3	1	1861
6	35	Isolated small bowel transplant	Desmoid	Bw4	1	1306
7	42	Isolated small bowel transplant	Crohn’s Disease	A2	1	180
8	23	Isolated small bowel transplant	Neuropathy	A3	4	63, 269, 333, 486
9	39	Isolated small bowel transplant	Pseudomyxoma peritonii	Bw4	1	1097
10	29	Isolated small bowel transplant	Crohn’s Disease	A3	1	1865
11	62	Isolated small bowel transplant	Ischaemia	A2	2	21, 109, 190	Smart-Seq2 Experiment 2
12	56	Isolated small bowel transplant	Crohn’s Disease	A2	4	625, 632, 684, 694
13	63	Isolated small bowel transplant	Desmoid tumour	A2	1	2710
14	36	Isolated small bowel transplant	Pseudomyxoma peritonii	A2	6	28, 49, 53, 59, 73, 193
15	46	Isolated small bowel transplant	Pseudomyxoma peritonii	A3	4	86, 115, 122, 128	Smart-Seq2 Experiment 2
16	42	Isolated small bowel transplant	Crohn’s Disease	A2	1	559
17	35	Isolated small bowel transplant	Gastroschisis	A3	4	227, 267, 295, 420
18	46	Isolated small bowel transplant	Pseudomyxoma peritonii	A3	4	31, 115, 122, 128
19	55	Healthy control		N/A	1
20	36	Healthy control		N/A	1
21	68	Healthy control		N/A	1
22	50	Healthy control		N/A	1
23	24	Healthy control		N/A	1
24	20	Healthy control		N/A	1
25	41	Healthy control		N/A	1
26	42	Healthy control		N/A	1
27	47	Healthy control		N/A	1
28	24	Healthy control		N/A	1
