# Supplementary material for: Human intestinal tissue-resident memory T cells comprise transcriptionally and functionally distinct subsets
Source: Cell Rep. 2021 Jan 19;34(3):108661. doi: 10.1016/j.celrep.2020.108661 (PMC7816164; doi:10.1016/j.celrep.2020.108661)
Supplement: Table S2. DEGs between CD8+ population 1 and CD8+ population 2 from experiment 1, related to Figure 2 — • log2FC = log2 fold change of average expression between CD8+ population 1 and CD8+ population 2 • adj p-value = Bonferroni corrected p-value [file mmc3.xlsx]

## Sheet: Table S2 - DEGs Experiment 1
Gene	log2FC	p-value	adj p-value
XCL1	1.7559	8.74e-11	9.57e-07
LDLRAD4	1.73351	1.26e-23	1.38e-19
CD7	1.48386	1.39e-35	1.52e-31
IL7R	1.34482	1.32e-16	1.45e-12
KLRB1	1.30975	1.36e-10	1.49e-06
ITGAE	1.19951	7.23e-25	7.92e-21
FTH1	1.10114	8.62e-18	9.44e-14
PFKFB3	1.0882	1.32e-15	1.44e-11
CAPG	0.973922	2.8e-18	3.06e-14
ZNF683	0.966769	4.44e-14	4.86e-10
SPRY1	0.930304	1.57e-17	1.72e-13
CCR6	0.847244	3.05e-12	3.34e-08
PGK1	0.792572	3.32e-16	3.63e-12
CKLF	0.792271	3.42e-13	3.74e-09
AC092580.4	0.755113	1.37e-11	1.5e-07
CD52	0.747976	5.21e-18	5.71e-14
PABPC1	0.737051	1.2e-17	1.32e-13
GAPDH	0.698493	3.17e-17	3.47e-13
TMIGD2	0.689918	7.76e-14	8.5e-10
LAIR1	0.673429	6.25e-15	6.84e-11
CD55	0.659906	3.04e-09	3.33e-05
ID2	0.648365	6.88e-08	0.000753
CD3G	0.645957	3.08e-11	3.38e-07
CD160	0.645768	6.71e-09	7.35e-05
PDE4D	0.633535	8.78e-10	9.62e-06
CD3D	0.631803	3.15e-15	3.45e-11
ZFP36	0.629706	4.51e-06	0.0494
HOPX	0.628064	3.58e-10	3.92e-06
CDKN1A	0.621481	5.66e-07	0.0062
CCR9	0.610171	1.68e-06	0.0184
PTGER4	0.603086	2.09e-08	0.000229
JUN	0.600821	7.37e-10	8.08e-06
ITM2B	0.596905	5.81e-11	6.37e-07
C11orf31	0.592907	7.78e-10	8.52e-06
MAP3K8	0.581975	4.53e-08	0.000496
CD96	0.570876	7.34e-09	8.05e-05
SMIM3	0.561674	6.66e-12	7.29e-08
CD9	0.553686	2.04e-13	2.23e-09
EVL	0.548715	8.28e-10	9.07e-06
OSTF1	0.531797	1.7e-09	1.86e-05
GPR34	0.523238	6.63e-12	7.26e-08
CD8B	0.515819	1.8e-07	0.00197
TMSB4X	0.510761	4.73e-17	5.19e-13
SPINK2	0.504021	9.08e-12	9.95e-08
ITGA1	0.485481	3.22e-10	3.53e-06
ALOX5AP	0.485174	8.33e-08	0.000912
TMEM14C	0.484679	1.13e-10	1.23e-06
PRMT9	0.466036	4.84e-07	0.0053
TIMP1	0.45474	3.43e-08	0.000376
PDCD4	0.449483	1.94e-06	0.0213
CD226	0.447429	2.07e-09	2.26e-05
SLAMF1	0.441343	3.87e-07	0.00424
MAP4	0.437875	1.64e-06	0.018
RPLP1	0.428261	4.06e-12	4.45e-08
FKBP1A	0.427494	3.87e-07	0.00424
TPI1	0.423494	1.53e-06	0.0168
LTB	0.411189	2.47e-07	0.0027
COMMD5	0.410142	3.4e-08	0.000372
TPT1	0.409299	5.37e-13	5.88e-09
SH3BGRL3	0.402326	2.65e-09	2.9e-05
ANKRD28	0.400226	1.37e-08	0.000151
OXNAD1	0.399201	3.07e-06	0.0337
FKBP11	0.384275	3.37e-06	0.0369
RPL30	-0.373042	1.04e-11	1.14e-07
RPS14	-0.37887	1.45e-11	1.59e-07
RPL23A	-0.380624	4.68e-10	5.13e-06
RPL24	-0.381855	1.65e-09	1.8e-05
PDLIM1	-0.385911	1.36e-08	0.000149
RPS24	-0.387526	4.1e-11	4.49e-07
ITPRIP	-0.38803	1.16e-06	0.0127
RPL27A	-0.402086	8.92e-08	0.000977
LINC00861	-0.419514	2.33e-06	0.0255
RPL13A	-0.437385	1.73e-10	1.89e-06
DTHD1	-0.453679	8.39e-08	0.000919
HCST	-0.460622	1.88e-10	2.05e-06
CD28	-0.492738	7.69e-10	8.42e-06
GZMM	-0.502283	4.91e-07	0.00538
RPS15A	-0.505896	1.15e-17	1.25e-13
SH3KBP1	-0.508731	7.41e-09	8.11e-05
CTSW	-0.547439	1.54e-08	0.000169
TMEM2	-0.562533	7.54e-07	0.00826
LITAF	-0.571358	9.08e-08	0.000994
TRAT1	-0.591253	1.12e-08	0.000123
LAIR2	-0.63686	7.2e-09	7.89e-05
RPS27	-0.650623	4.23e-27	4.64e-23
CXCR4	-0.680158	9.36e-09	0.000103
HLA-DQB1	-0.692787	2.36e-18	2.59e-14
SAMD3	-0.700187	1e-12	1.1e-08
FABP5	-0.710675	5.77e-10	6.33e-06
APOBEC3G	-0.730928	5.53e-10	6.06e-06
RNF19A	-0.749658	5.38e-11	5.89e-07
ZEB2	-0.808163	8.18e-10	8.96e-06
SLA	-0.808967	8.57e-08	0.000939
VCAM1	-0.821914	4.41e-13	4.83e-09
CLEC2B	-0.828046	7.22e-11	7.91e-07
AHNAK	-0.876956	2.08e-14	2.27e-10
ENC1	-0.880108	6.66e-20	7.3e-16
PLEK	-0.890211	6.13e-17	6.71e-13
TAGAP	-0.912736	1.84e-08	0.000202
CD44	-0.917402	4.52e-16	4.95e-12
LYST	-0.986524	2.04e-17	2.24e-13
HLA-DPB1	-0.990802	1.27e-18	1.39e-14
HLA-DRA	-1.00926	2.52e-15	2.76e-11
NKG7	-1.03996	1.8e-21	1.97e-17
HLA-DPA1	-1.07166	4.59e-22	5.03e-18
GZMH	-1.10508	1.84e-13	2.01e-09
KLRG1	-1.1275	4.72e-22	5.17e-18
SH2D1A	-1.13741	2.29e-22	2.51e-18
CD74	-1.19249	6.94e-20	7.6e-16
ITGB2	-1.24373	4.17e-29	4.56e-25
CCL4	-1.31233	8.47e-10	9.28e-06
CMC1	-1.31924	5.53e-14	6.06e-10
CRTAM	-1.3725	1.08e-11	1.18e-07
CST7	-1.45733	3.96e-36	4.34e-32
CCL4L2	-1.65088	3.65e-07	0.004
HLA-DQA1	-1.70426	1.26e-34	1.38e-30
HLA-DQA2	-1.7812	2.9e-36	3.18e-32
HLA-DRB1	-1.90321	6.68e-38	7.31e-34
HLA-DRB5	-2.19913	8.6e-40	9.42e-36
GZMK	-2.50134	2.12e-41	2.32e-37
