# Supplementary material for: Human intestinal tissue-resident memory T cells comprise transcriptionally and functionally distinct subsets
Source: Cell Rep. 2021 Jan 19;34(3):108661. doi: 10.1016/j.celrep.2020.108661 (PMC7816164; doi:10.1016/j.celrep.2020.108661)
Supplement: Table S3. Differentially expressed genes between clusters 2 + 3 and cluster 1 from experiment 2, related to Figure 3 — • log2FC = log2 fold change of average expression between clusters 2 + 3 and cluster 1 • adj p-value = Benjamini-Hochberg corrected p-value [file mmc4.xlsx]

## Sheet: Table S3 - DEGs Experiment 2
Gene	log2FC	p-value	adj p-value
MRPS24	Inf	0.00115638	0.0349657
CHD9	Inf	0.00164351	0.0415989
WDR54	11.5133	0.00164606	0.0415989
RHOT2	9.12467	2.56362e-09	1.72371e-06
UNC45A	9.09975	0.00182723	0.0446757
CISD2	8.04185	0.00201936	0.0467018
SLC9A1	7.4082	0.00214741	0.0483301
ACTG1P3	7.15396	0.00133699	0.0372626
RYBP	5.81544	0.00174222	0.0431861
SCUBE1	5.57092	0.000645689	0.0231544
UBE3C	5.21299	0.000271509	0.0133986
CD9	4.91825	0.0003495	0.0155369
RBMXL1	4.86918	0.00117646	0.0353529
ACTG1P14	4.3235	5.97065e-07	0.000133817
DEAF1	4.25985	0.000571569	0.0216956
RPS4XP14	4.20099	0.000640225	0.0231126
PLXDC1	4.12299	3.57423e-05	0.00328812
NINJ1	3.58858	5.3162e-06	0.000772861
STARD4	3.49383	0.000681648	0.0240956
ITGAE	2.87008	3.93352e-06	0.000618992
LDLRAD4	2.79237	3.95997e-08	1.42004e-05
OSTF1	2.70819	0.000135972	0.0086046
NPIPB11	2.66496	0.00153948	0.0403945
PPIG	2.66207	0.000353567	0.0155888
COMMD10	2.63424	0.00201271	0.0467018
P2RY10	2.62331	1.32413e-06	0.000246758
ISCA1	2.57593	8.97261e-05	0.00652212
C9orf16	2.52748	0.0014897	0.0394733
NUP153	2.35173	0.000206067	0.0111963
MTA2	2.26718	0.000967433	0.0307918
LAPTM4A	2.07307	0.00202697	0.0467018
MICOS13	2.06495	0.000955155	0.030582
FKBP1A	1.98306	1.86005e-09	1.42932e-06
DGCR6	1.97079	0.000210997	0.0113495
FKBP1C	1.9581	0.00127784	0.0367568
BBS4	1.94216	0.00147678	0.0393248
UCP2	1.927	0.000387489	0.0166744
COX7A2L	1.91867	0.000203842	0.0111963
ASCC3	1.85993	0.000344437	0.0155369
AGAP2	1.81622	0.00162449	0.0415989
HSP90AB4P	1.78394	0.000100523	0.00702228
SGF29	1.76541	4.89542e-05	0.00393022
KLRD1	1.72667	0.000440941	0.0183862
PPP1CB	1.7065	5.77464e-09	3.45131e-06
EEF1B2P3	1.65761	0.000130574	0.00851168
ANKRD28	1.65329	3.44308e-05	0.00328812
PTGER4	1.62381	1.62749e-06	0.000282395
EEF1B2P6	1.60514	0.000691589	0.0240956
DYNLT1	1.57355	0.001878	0.0450972
FTH1P4	1.55056	4.64752e-05	0.00378773
RNF181	1.53703	0.000515136	0.0199347
PDE4A	1.43809	0.000255096	0.0131939
FTH1P16	1.37773	0.000392143	0.0167408
JMJD1C	1.36841	0.000614706	0.0225591
IRF7	1.36723	9.61813e-05	0.00680736
PABPC1P4	1.36003	3.7839e-05	0.00333666
TMIGD2	1.35438	0.000345699	0.0155369
TSPYL2	1.34804	8.12691e-05	0.00598831
IL7R	1.33964	5.62e-07	0.000131435
CUTA	1.32455	0.00132078	0.0372626
CD55	1.3081	0.000585655	0.0220296
SPRY1	1.30662	2.55374e-07	6.24389e-05
WASF2	1.28505	0.000731242	0.0250532
RBX1	1.2794	0.00149869	0.0395169
CHMP7	1.25384	1.83773e-05	0.00219021
ORAI2	1.25245	0.0014647	0.0393248
SRSF6	1.25189	0.00137811	0.0378207
GGNBP2	1.24878	0.000870479	0.0290678
CD7	1.20434	0.000678961	0.0240956
MRPL47	1.18316	0.000412109	0.0174546
CYTIP	1.18206	7.74534e-05	0.00586791
EEF1B2	1.15747	0.000436436	0.0183406
G3BP2	1.14725	4.08669e-05	0.00343474
SURF4	1.13945	1.98068e-05	0.00226683
ARHGEF6	1.07587	7.94526e-05	0.00593577
PDCD6	1.07498	0.00186061	0.0448798
INPP4A	1.06785	0.00164725	0.0415989
ATF7IP	1.06477	0.000620701	0.0225591
PABPC3	1.06189	0.000999054	0.0314264
AKAP13	1.01119	0.000231965	0.012114
CHP1	0.970148	0.00146424	0.0393248
DBI	0.965688	2.57981e-05	0.00271038
CD96	0.942999	1.19787e-08	4.95643e-06
TMEM50B	0.928848	0.000691629	0.0240956
PABPC1	0.928499	8.69027e-06	0.00119859
SDCBP	0.921587	0.00104712	0.0325577
DRAP1	0.892094	0.000899354	0.0291423
EEF1A1P11	0.859211	4.02765e-06	0.000618992
CREM	0.838647	1.77649e-06	0.000298617
EID1	0.799405	9.32714e-07	0.000192964
WDR33	0.78747	1.35414e-05	0.00169393
STAT4	0.765393	0.000309757	0.0144885
CYB5B	0.735344	1.57526e-07	4.23668e-05
LRRFIP1	0.723957	2.40338e-05	0.00263833
PDE4D	0.714758	0.000172054	0.00995141
SDF2L1	0.707092	0.00214022	0.0483301
PSMC4	0.704483	0.00132757	0.0372626
AP3M1	0.699171	0.00208558	0.0475353
RNASET2	0.699006	3.58344e-05	0.00328812
C16orf91	0.659248	0.00133361	0.0372626
ADK	0.658574	0.00195087	0.045625
RPLP1	0.639265	8.43638e-06	0.00119419
TMEM11	0.63474	9.69778e-06	0.0012723
CNIH4	0.626256	0.000115724	0.00768496
CD52	0.621336	0.00145632	0.0393248
PSMB5	0.621234	7.07041e-09	3.45743e-06
NDUFAF3	0.621037	0.000144401	0.00892798
TSC22D3	0.597032	2.64766e-05	0.00271038
MED15	0.596299	0.000829325	0.0280562
ELF1	0.595603	0.00194659	0.045625
MTCO1P40	0.590833	0.00179752	0.0443527
HLA-G	0.557975	0.00108572	0.0334907
DRG1	0.555794	0.000572742	0.0216956
RPL38	0.532108	6.92772e-05	0.00540061
CLEC2D	0.526092	6.35919e-05	0.0050303
PGK1	0.525342	0.00125901	0.0364097
CIB1	0.50043	0.000269646	0.0133986
TNFAIP3	0.493004	5.17886e-10	5.99548e-07
EEF1A1	0.485262	1.03987e-05	0.00133178
SMIM12	0.446421	0.000981763	0.0310641
PRDX5	0.440555	3.23977e-05	0.0031928
MT-CO2	0.413646	0.00136681	0.0377029
LAPTM5	0.413518	0.000467763	0.0192916
AHR	0.390763	0.0011925	0.0356359
YPEL5	0.372974	1.33035e-06	0.000246758
SNRPB	0.341231	0.00121657	0.0359557
BCAP31	0.334487	3.6066e-05	0.00328812
TTC19	0.324149	0.000947936	0.0305326
DEK	0.312022	0.000694334	0.0240956
CD8A	0.309164	0.000166243	0.00993582
RPS3AP5	0.303971	0.000160177	0.00979082
ZNHIT3	0.280559	0.000265066	0.0133986
FYN	0.254476	0.00212345	0.0481943
ATF5	0.238799	0.000876581	0.0290678
COLGALT1	0.238638	0.000505029	0.0199347
RNPS1	0.232041	0.000597121	0.022305
IDS	0.203437	0.00147238	0.0393248
COX6A1	0.178879	0.00159268	0.0413866
PRPS2	0.172664	0.00104584	0.0325577
PTPRC	0.16708	0.000268942	0.0133986
LRRC37A2	0.158803	0.00181675	0.0446224
RAB1A	0.151835	0.000189847	0.0106374
INTS1	0.127529	0.00135045	0.0374437
BFAR	0.117953	0.000612405	0.0225591
EDF1	0.107759	0.000105151	0.00715958
OSTC	0.0886335	2.67057e-05	0.00271038
C19orf53	0.088014	0.00194621	0.045625
HMGXB3	0.0813041	0.000103507	0.007138
EIF3L	0.0759553	2.16174e-05	0.0024225
ORMDL3	0.0387314	0.00084582	0.0284354
SURF2	0.0236799	0.00190696	0.0453873
RGS1	0.0216013	0.0002825	0.0136256
COX4I1	0.00167605	1.01362e-07	3.20723e-05
ATP6V1D	-0.0308173	0.00122843	0.0360031
LRRC41	-0.091405	0.00192485	0.0456113
H2AFJ	-0.106721	0.00206706	0.0473137
AURKAIP1	-0.129404	0.0012029	0.0357481
NDUFA10	-0.158562	1.87302e-05	0.00219021
UFC1	-0.185646	0.00173937	0.0431861
TM9SF4	-0.226098	0.00115707	0.0349657
HCLS1	-0.237856	0.000348425	0.0155369
COPS6	-0.254545	9.21451e-06	0.00123912
PELP1	-0.271321	0.000348663	0.0155369
ARPC5	-0.31074	0.00129155	0.0369533
NUDT1	-0.350552	0.000382701	0.0166012
POLR1C	-0.353136	0.000780183	0.0265608
DPM1	-0.379883	0.00140706	0.0384193
ZNHIT1	-0.390811	3.98719e-05	0.0034043
EIF1B	-0.407855	2.55216e-05	0.00271038
GZMM	-0.469556	0.00112442	0.0343651
LY6E	-0.485576	1.18064e-07	3.52816e-05
MLLT3	-0.571683	0.000286523	0.0136256
RPS17	-0.582808	0.000497921	0.0198482
BRMS1	-0.600573	1.72616e-05	0.00211023
PREB	-0.603924	0.00159019	0.0413866
TBCB	-0.624987	0.000131407	0.00851168
GZMA	-0.801271	0.000469826	0.0192916
ZSWIM6	-0.821302	0.000137875	0.00862361
ZFP36L1	-0.89758	0.000726057	0.025035
GDI1	-1.07549	0.000278075	0.0135979
PPM1D	-1.08489	0.000474603	0.0193401
GADD45B	-1.08838	1.30831e-07	3.70388e-05
TOR1A	-1.12125	4.64825e-08	1.56268e-05
TAZ	-1.17373	0.000163834	0.00990186
COQ10A	-1.1744	0.000264657	0.0133986
TRPV2	-1.23934	0.000880842	0.0290678
AHNAK	-1.30671	8.30456e-07	0.000178681
CD48	-1.35514	0.000286232	0.0136256
BPGM	-1.36073	0.000169288	0.00995141
CKS2	-1.38914	3.26462e-05	0.0031928
TUBA4A	-1.39102	0.000326422	0.0151364
ITGB1	-1.44948	0.000891511	0.0291423
GZMB	-1.45217	0.00165865	0.041691
H2AFX	-1.64125	0.000221395	0.0117909
GZMH	-1.70249	0.000115371	0.00768496
SNAP23	-1.74245	0.000897206	0.0291423
IL10RB	-1.74774	0.00185797	0.0448798
LAX1	-1.80798	0.00161095	0.0415989
CTSW	-1.82428	2.99313e-08	1.15e-05
ADRB2	-1.83456	0.000288774	0.0136256
RPL23AP18	-1.89331	3.91481e-05	0.00339641
ITGB2	-1.9325	1.67739e-07	4.29653e-05
FCRL6	-1.96258	0.00220588	0.0494392
ADGRE2	-1.96636	0.00131454	0.0372626
VAMP5	-2.01701	0.00203165	0.0467018
HLA-DRB1	-2.06323	3.73142e-05	0.00333666
SH2D1A	-2.10046	0.000171382	0.00995141
RPS18P9	-2.11196	0.000205361	0.0111963
FABP5P7	-2.18705	0.00108958	0.0334907
APOBEC3G	-2.25107	9.21415e-05	0.00660839
GZMK	-2.52991	9.41141e-10	8.43733e-07
CMC1	-2.56447	0.00183708	0.0447133
HLA-DRB6	-2.79844	0.000178735	0.0102278
RGS16	-2.80377	0.000619161	0.0225591
MIR155HG	-2.85104	0.000479179	0.0193797
DHPS	-2.86818	0.000514266	0.0199347
TSPYL4	-2.87669	0.000185517	0.0105041
HLA-J	-2.92829	2.79029e-11	5.00299e-08
OASL	-3.07184	0.00163118	0.0415989
RNASEK	-3.08383	0.00123156	0.0360031
DXO	-3.17162	0.000132921	0.00851168
IFNG	-3.25598	3.20112e-06	0.000521783
CCL4	-3.48817	0	0
EMBP1	-3.756	0.000229829	0.012114
RASD1	-3.99981	0.000510609	0.0199347
CCL4L2	-4.06269	1.00187e-08	4.4909e-06
ST13P5	-4.30006	4.97096e-06	0.000742744
PLEKHO2	-5.17196	0.000356579	0.0155938
MTRNR2L3	-5.39706	1.66533e-15	4.47892e-12
CCL3	-6.25539	0.000538014	0.0206713
