# Supplementary material for: Human intestinal tissue-resident memory T cells comprise transcriptionally and functionally distinct subsets
Source: Cell Rep. 2021 Jan 19;34(3):108661. doi: 10.1016/j.celrep.2020.108661 (PMC7816164; doi:10.1016/j.celrep.2020.108661)
Supplement: Table S4. Cluster-specific transcription factor regulons from experiment 1, related to Figure 3 — • log2FC = log2 fold change of average AUCell score between cluster and all other cells • adj p-value = Bonferroni corrected p-value [file mmc5.xls]

## Sheet: Table S4 - TF regulons
Regulon	log2FC	p-value	adj p-value	Cluster
ETV7(+)	1.32294	3.7e-143	6.62e-141	CD4+ Tconv
RORC(+)	1.31384	1.68e-145	3.01e-143	CD4+ Tconv
ELK3(+)	1.26586	1.08e-142	1.94e-140	CD4+ Tconv
NR1D1(+)	1.24365	3.29e-142	5.9e-140	CD4+ Tconv
FOXO1(+)	0.753534	2.06e-68	3.69e-66	CD4+ Tconv
CREB3(+)	0.444228	1.33e-80	2.38e-78	CD4+ Tconv
HIF1A(+)	0.373208	3.6e-60	6.44e-58	CD4+ Tconv
NFAT5(+)	0.303942	3.65e-45	6.53e-43	CD4+ Tconv
IRF5(+)	0.213701	4.24e-09	7.59e-07	CD4+ Tconv
TFE3(+)	0.212981	3.53e-10	6.32e-08	CD4+ Tconv
FOXJ3(+)	0.204163	8.97e-14	1.61e-11	CD4+ Tconv
CEBPG(+)	0.165971	2.56e-07	4.58e-05	CD4+ Tconv
PBX3(+)	0.158421	6.03e-06	0.00108	CD4+ Tconv
TRPS1(+)	0.155909	2e-18	3.58e-16	CD4+ Tconv
ZNF410(+)	0.155556	6.61e-06	0.00118	CD4+ Tconv
MEF2D(+)	0.137722	7.87e-05	0.0141	CD4+ Tconv
ZFY(+)	0.137042	2.03e-06	0.000364	CD4+ Tconv
TFDP1(+)	0.135864	2.92e-08	5.23e-06	CD4+ Tconv
NFATC1(+)	0.135459	5.94e-11	1.06e-08	CD4+ Tconv
NR1D2(+)	0.12299	4.6e-08	8.24e-06	CD4+ Tconv
ARNT(+)	0.0721845	3.61e-05	0.00646	CD4+ Tconv
ZBTB7A(+)	0.442475	1.96e-11	3.52e-09	CD4+ Treg
STAT5B(+)	0.441928	7.7e-09	1.38e-06	CD4+ Treg
TRPS1(+)	0.408961	3.81e-07	6.81e-05	CD4+ Treg
FOXP3(+)	0.373897	7.87e-19	1.41e-16	CD4+ Treg
RFX7(+)	0.332768	1.82e-05	0.00325	CD4+ Treg
MYC(+)	0.232956	1.56e-23	2.8e-21	CD4+ Treg
YY1(+)	0.226436	2.37e-09	4.25e-07	CD4+ Treg
RFX3(+)	0.213896	3.32e-06	0.000594	CD4+ Treg
ATF7(+)	0.204458	1.47e-05	0.00264	CD4+ Treg
ETV6(+)	0.148784	1.13e-05	0.00202	CD4+ Treg
KLF13(+)	0.123386	1.13e-09	2.03e-07	CD4+ Treg
NR4A1(+)	0.567463	1.19e-36	2.14e-34	CD8+ pop1
IKZF2(+)	0.417965	7.36e-29	1.32e-26	CD8+ pop1
ZNF3(+)	0.352366	1.71e-18	3.06e-16	CD8+ pop1
FOXO3(+)	0.244828	0.000107	0.0191	CD8+ pop1
ZNF410(+)	0.231093	0.000113	0.0202	CD8+ pop1
FOSL2(+)	0.211242	2.59e-33	4.64e-31	CD8+ pop1
ETV3(+)	0.195136	2.15e-47	3.85e-45	CD8+ pop1
NFATC3(+)	0.172494	3.28e-06	0.000587	CD8+ pop1
RFX3(+)	0.166645	3.81e-07	6.82e-05	CD8+ pop1
RUNX3(+)	0.151824	2.44e-59	4.37e-57	CD8+ pop1
FOXP1(+)	0.143117	4.09e-12	7.33e-10	CD8+ pop1
NFYB(+)	0.141035	9e-21	1.61e-18	CD8+ pop1
IRF8(+)	0.133946	5.75e-42	1.03e-39	CD8+ pop1
IRF7(+)	0.132018	7.96e-16	1.42e-13	CD8+ pop1
IKZF2(+)	1.03281	6.04e-62	1.08e-59	CD8+ pop2
E2F3(+)	0.712608	2.77e-36	4.95e-34	CD8+ pop2
HIVEP1(+)	0.601816	4.65e-67	8.32e-65	CD8+ pop2
RFX3(+)	0.565205	2.26e-30	4.05e-28	CD8+ pop2
MAZ(+)	0.445726	5.95e-65	1.07e-62	CD8+ pop2
NR4A1(+)	0.421426	9.74e-19	1.74e-16	CD8+ pop2
IRF4(+)	0.34807	8.82e-48	1.58e-45	CD8+ pop2
NFATC3(+)	0.342448	1.51e-18	2.7e-16	CD8+ pop2
FOXO4(+)	0.336506	3.1e-07	5.54e-05	CD8+ pop2
IRF9(+)	0.33235	3.11e-42	5.57e-40	CD8+ pop2
FOXN3(+)	0.331763	4.71e-09	8.44e-07	CD8+ pop2
ZNF562(+)	0.329765	7.97e-14	1.43e-11	CD8+ pop2
ELF4(+)	0.322784	7.15e-53	1.28e-50	CD8+ pop2
FOS(+)	0.316629	1.41e-51	2.53e-49	CD8+ pop2
ELK1(+)	0.309141	3.32e-48	5.94e-46	CD8+ pop2
MEF2A(+)	0.287878	6.09e-08	1.09e-05	CD8+ pop2
ZBTB7A(+)	0.284468	1.38e-11	2.48e-09	CD8+ pop2
TFDP2(+)	0.271944	1.84e-07	3.29e-05	CD8+ pop2
FOSB(+)	0.263018	5.21e-46	9.32e-44	CD8+ pop2
NFYA(+)	0.232269	2.03e-07	3.62e-05	CD8+ pop2
JUND(+)	0.230244	1.47e-37	2.64e-35	CD8+ pop2
REL(+)	0.227499	2.31e-48	4.14e-46	CD8+ pop2
STAT5A(+)	0.224089	6.85e-24	1.23e-21	CD8+ pop2
EGR2(+)	0.210446	7.95e-25	1.42e-22	CD8+ pop2
IRF1(+)	0.203252	2.11e-30	3.78e-28	CD8+ pop2
DDIT3(+)	0.203199	4.75e-05	0.00851	CD8+ pop2
ELF1(+)	0.186865	1.59e-15	2.84e-13	CD8+ pop2
ATF4(+)	0.178338	7.35e-09	1.32e-06	CD8+ pop2
IKZF1(+)	0.1684	2.65e-29	4.74e-27	CD8+ pop2
ELF2(+)	0.164323	1.22e-36	2.19e-34	CD8+ pop2
ZNF460(+)	0.164323	1.38e-10	2.47e-08	CD8+ pop2
BACH2(+)	0.162325	4.51e-05	0.00808	CD8+ pop2
ATF2(+)	0.157502	3.28e-16	5.87e-14	CD8+ pop2
FOXP1(+)	0.137704	2.32e-19	4.15e-17	CD8+ pop2
KLF13(+)	0.136665	2.79e-15	4.99e-13	CD8+ pop2
RELA(+)	0.12606	2.22e-10	3.97e-08	CD8+ pop2
ZNF429(+)	0.114123	8.09e-11	1.45e-08	CD8+ pop2
